# Supplementary material for: The Oncogenic Role of APC/C Activator Protein Cdc20 by an Integrated Pan-Cancer Analysis in Human Tumors
Source: Front Oncol. 2021 Aug 30;11:721797. doi: 10.3389/fonc.2021.721797 (PMC8435897; doi:10.3389/fonc.2021.721797)
Supplement: Supplementary Table 1 — The abbreviations of cancer types in the TCGA project. [file Table_1.xlsx]

## Sheet: TCGA_Abbreviation
Abbreviation	Cancer Type
ACC	Adrenocortical Carcinoma
BLCA	Bladder Urothelial Carcinoma
BRCA	Breast Invasive Carcinoma
CESC	Cervical and Endocervical Cancers
CHOL	Cholangiocarcinoma
COAD	Colon Adenocarcinoma
DLBC	Lymphoid Neoplasm Diffuse Large B-cell Lymphoma
ESCA	Esophageal Carcinoma
GBM	Glioblastoma Multiforme
HNSC	Head and Neck Squamous Cell Carcinoma
KICH	Kidney Chromophobe
KIRC	Kidney Renal Clear Cell Carcinoma
KIRP	Kidney Renal Papillary Cell Carcinoma
LAML	Acute Myeloid Leukemia
LGG	Brain Lower Grade Glioma
LIHC	Liver Hepatocellular Carcinoma
LUAD	Lung Adenocarcinoma
LUSC	Lung Squamous Cell Carcinoma
MESO	Mesothelioma
OV	Ovarian Serous Cystadenocarcinoma
PAAD	Pancreatic Adenocarcinoma
PCPG	Pheochromocytoma and Paraganglioma
PRAD	Prostate Adenocarcinoma
READ	Rectum Adenocarcinoma
SARC	Sarcoma
SKCM	Skin Cutaneous Melanoma
STAD	Stomach Adenocarcinoma
TGCT	Testicular Germ Cell Tumors
THCA	Thyroid Carcinoma
THYM	Thymoma
UCEC	Uterine Corpus Endometrial Carcinoma
UCS	Uterine Carcinosarcoma
UVM	Uveal Melanoma
